# Supplementary material for: A Systematic Review of Short-Term Outcomes of Minimally Invasive Thoracoscopic Surgery for Lung Cancer after Neoadjuvant Systemic Therapy
Source: Cancers (Basel). 2023 Aug 1;15(15):3908. doi: 10.3390/cancers15153908 (PMC10417737; doi:10.3390/cancers15153908)
Supplement: Supplementary file 1 [file cancers-15-03908-s001.zip]

Archive with 1 entries (1 files):
- cancers-2512283-supplementary.pdf
